# Supplementary material for: Within-host diversity and phased variant analysis reveal structures and recombination of Helicobacter pylori subpopulations in stomach
Source: Gigascience. 2026 Apr 16;15:giag046. doi: 10.1093/gigascience/giag046 (PMC13188224; doi:10.1093/gigascience/giag046)
Supplement: giag046_Supplemental_Files [file giag046_supplemental_files.zip]

Archive with 12 entries (11 files):
- supplementary figure/
- supplementary figure/Figure S1.jpg
- supplementary figure/Figure S2.jpg
- supplementary figure/Figure S3.jpg
- supplementary figure/Figure S4.jpg
- supplementary figure/Figure S5.jpg
- supplementary figure/Figure S6.jpg
- supplementary figure/Figure S7.jpg
- supplementary figure/Figure S8.jpg
- supplementary figure/Figure S9.jpg
- supplementary figure/supplementary-figure.docx
- supplementary table.xlsx
