# Supplementary material for: Within-host diversity and phased variant analysis reveal structures and recombination of Helicobacter pylori subpopulations in stomach
Source: Gigascience. 2026 Apr 16;15:giag046. doi: 10.1093/gigascience/giag046 (PMC13188224; doi:10.1093/gigascience/giag046)
Supplement: giag046_Supplemental_Files [file giag046_supplemental_files.zip › supplementary table.xlsx]

## Sheet: Table S1 Summary of sequencing
Table S1 Summary of sequencing of 69 H. pylori isolates.
information of isolate			Bases num of sequencing(Gbp)			Depth(X) of sequencing			Summary of assembled genome
Group	Isolate ID	reference genome	NGS	Nanopore	Pacbio	NGS	Nanopore	Pacbio	No. of Contigs	Length	Complete	GC content	Gene number
Heteroresistance	P1-A2	P1-IA	1.90129	2.85556	2.04452	1188.31	1784.73	1277.82	1	1650400	yes	38.62	1612
Heteroresistance	P1-A1	P1-IA	1.1485	5.42962	2.26101	717.814	3393.51	1413.13	1	1650387	yes	38.62	1613
Heteroresistance	P1-IA	P1-IA	1.64511	4.71694	1.80917	1028.2	2948.09	1130.73	1	1650401	yes	38.62	1611
Heteroresistance	P1-C	P1-IA	2.00585	6.76035	1.9535	1253.66	4225.22	1220.93	1	1650513	yes	38.62	1617
Heteroresistance	P2-A2	P2-C	1.8931	3.36476		1183.18	2102.98		1	1620199	yes	38.65	1594
Heteroresistance	P2-A1	P2-C	1.50574	8.09375		941.086	5058.6		1	1619993	yes	38.65	1588
Heteroresistance	P2-IA	P2-C	1.58806	5.59198		992.539	3494.99		1	1620257	yes	38.65	1587
Heteroresistance	P2-C	P2-C	1.50276	7.34377	1.78329	939.223	4589.86	1114.55	1	1620507	yes	38.65	1577
Heteroresistance	P3-A2	P3-IA	1.84033	3.73142		1150.21	2332.14		1	1626840	yes	38.69	1587
Heteroresistance	P3-IA	P3-IA	2.06419	7.14547		1290.12	4465.92		1	1628124	yes	38.68	1596
Heteroresistance	P3-C	P3-IA	1.74595	6.15296		1091.22	3845.6		1	1627790	yes	38.69	1598
Heteroresistance	P4-A2	P4-IA	1.76879	5.61877	1.70878	1105.49	3511.73	1067.99	1	1610947	yes	38.73	1583
Heteroresistance	P4-A1	P4-IA	2.16059	8.87295	1.31535	1350.37	5545.59	822.091	1	1610356	yes	38.73	1601
Heteroresistance	P4-IA	P4-IA	1.79622	4.04959	1.45339	1122.64	2530.99	908.367	1	1610748	yes	38.73	1572
Heteroresistance	P5-A1	P5-A1	1.33385	4.63267	0.997677	833.659	2895.42	623.548	1	1574164	yes	38.85	1543
Heteroresistance	P5-IA	P5-A1	2.06193	6.06733		1288.7	3792.08		1	1573799	yes	38.85	1546
Heteroresistance	P6-A1	P6-C	2.1585	4.96064	0.784509	1349.06	3100.4	490.318	1	1615220	yes	38.67	1588
Heteroresistance	P6-C	P6-C	2.182	5.45027	1.28696	1363.75	3406.42	804.352	1	1650360	yes	38.66	1653
Heteroresistance	P7-A1	P7-IA	2.1354	7.74664	1.50115	1334.63	4841.65	938.216	1	1626238	yes	38.7	1595
Heteroresistance	P7-IA	P7-IA	2.09099	8.55364	0.959977	1306.87	5346.03	599.985	1	1625950	yes	38.69	1578
Heteroresistance	P7-C	P7-IA	1.8914	9.41429		1182.13	5883.93		1	1625376	yes	38.7	1588
Heteroresistance	P8-A2	P8-A2	3.99283	5.17393		2495.52	3233.71		1	1612803	yes	38.66	1617
Heteroresistance	P8-A1	P8-A2	4.37662	3.98157		2735.39	2488.48		1	1621488	yes	38.74	1671
Heteroresistance	P9-A1	P9-IA	3.83993	3.12341		2399.96	1952.13		1	1618497	yes	38.65	1608
Heteroresistance	P9-IA	P9-IA	4.19381	3.98178		2621.13	2488.61		1	1583317	yes	38.78	1564
Heteroresistance	P9-C	P9-IA	3.53263	4.44381		2207.9	2777.38		1	1571441	yes	38.85	1583
Heteroresistance	P10-A2	P10-IA	4.50264	3.60492		2814.15	2253.08		1	1577655	yes	38.79	1563
Heteroresistance	P10-IA	P10-IA	3.63529	4.13083		2272.06	2581.77		1	1578090	yes	38.79	1555
Heteroresistance	P10-C	P10-IA	3.83956	4.14977		2399.72	2593.61		1	1583641	yes	38.76	1598
Heteroresistance	P11-A2	P11-C	4.58646	4.81281		2866.54	3008		1	1587518	yes	38.78	1542
Heteroresistance	P11-C	P11-C	4.25292	5.00068		2658.07	3125.43		1	1587896	yes	38.78	1545
Heteroresistance	P12-A2	P12-C	2.03212	4.41879		1270.08	2761.74		1	1766238	yes	38.56	1819
Heteroresistance	P12-C	P12-C	2.13244	4.19172		1332.78	2619.83		1	1629963	yes	38.56	1592
Heteroresistance	P13-A2	P13-IA	2.14717			1341.98			22	1561351	no	38.85	1513
Heteroresistance	P13-A1	P13-IA	2.13505			1334.4			28	1567122	no	38.86	1522
Heteroresistance	P13-IA	P13-IA	2.13219			1332.62			30	1564394	no	38.87	1516
Heteroresistance	P14-A2	P14-IA	2.08525			1303.28			22	1569002	no	38.81	1519
Heteroresistance	P14-A1	P14-IA	2.07141			1294.63			22	1566926	no	38.82	1515
Heteroresistance	P14-IA	P14-IA	2.0698			1293.62			36	1576991	no	38.81	1524
Homoresistance	P15-A1	P15-IA	2.04683	6.59727		1279.27	4123.29		1	1605601	yes	38.69	1569
Homoresistance	P15-IA	P15-IA	2.15515	5.42693		1346.97	3391.83		1	1605803	yes	38.69	1578
Homoresistance	P15-C	P15-IA	2.09969	8.35059		1312.31	5219.12		1	1604746	yes	38.7	1574
Homoresistance	P16-A2	P16-IA	2.13051	4.7295		1331.57	2955.94		1	1619957	yes	38.59	1621
Homoresistance	P16-A1	P16-IA	2.04787	7.71558		1279.92	4822.24		1	1619762	yes	38.6	1622
Homoresistance	P16-IA	P16-IA	2.16892	6.80645		1355.58	4254.03		1	1618402	yes	38.6	1619
Homoresistance	P17-A2	P17-IA	2.12189	6.19914		1326.18	3874.46		1	1628605	yes	38.64	1600
Homoresistance	P17-A1	P17-IA	1.99852	7.10799		1249.07	4442.49		1	1607346	yes	38.65	1580
Homoresistance	P17-IA	P17-IA	2.11626	6.53674		1322.66	4085.47		1	1628560	yes	38.65	1604
Homoresistance	P18-A2	P18-A2	2.21697		0.74506	1385.6		465.662	1	1585724	yes	38.79	1548
Homoresistance	P18-IA	P18-A2	2.14624		0.62841	1341.4		392.756	1	1584457	yes	38.78	1556
Homoresistance	P19-A1	P19-IA	1.77946		0.71569	1112.16		447.306	1	1602430	yes	38.71	1553
Homoresistance	P19-IA	P19-IA	2.0158		1.20287	1259.88		751.794	1	1601834	yes	38.71	1551
Homoresistance	P19-C	P19-IA	2.58348		0.37763	1614.68		236.019	1	1602345	yes	38.71	1553
Homoresistance	P20-A2	P20-C	2.50889		0.65368	1568.06		408.55	1	1575580	yes	38.78	1523
Homoresistance	P20-A1	P20-C	2.60134		0.67198	1625.84		419.988	1	1569467	yes	38.78	1511
Homoresistance	P20-IA	P20-C	1.67913		0.58264	1049.46		364.15	2	1577809	no	38.78	1526
Homoresistance	P20-C	P20-C	2.05496		0.58058	1284.35		362.863	1	1587481	yes	38.77	1529
Homoresistance	P21-A2	P21-IA	2.44271		1.08242	1526.69		676.513	1	1603932	yes	38.72	1553
Homoresistance	P21-A1	P21-IA	2.14206		0.45054	1338.79		281.587	3	1577682	no	38.72	1533
Homoresistance	P21-IA	P21-IA	1.98951		0.54735	1243.44		342.094	1	1603857	yes	38.72	1556
Homoresistance	P21-C	P21-IA	2.2881		1.37717	1430.06		860.731	1	1604255	yes	38.72	1553
Homoresistance	P22-A1	P22-A1	2.63585		1.44423	1647.41		902.644	1	1598309	yes	38.72	1549
Homoresistance	P22-C	P22-A1	1.99979		1.2078	1249.87		754.875	2	1619749	no	38.69	1572
Homoresistance	P23-A2	P23-IA	2.25127		1.04034	1407.04		650.212	1	1601778	yes	38.69	1607
Homoresistance	P23-IA	P23-IA	1.8963		2.01368	1185.18		1258.55	1	1601559	yes	38.7	1553
Homoresistance	P24-A2	P24-C	2.42225		0.68528	1513.9		428.3	1	1589174	yes	38.75	1558
Homoresistance	P24-C	P24-C	2.22004		1.4509	1387.52		906.812	1	1587011	yes	38.77	1558
Homoresistance	P25-IA	P25-C	1.726		2.70596	1078.75		1691.22	1	1612121	yes	38.66	1567
Homoresistance	P25-C	P25-C	1.8821		0.85908	1176.31		536.925	1	1615974	yes	38.66	1569

## Sheet: TableS2 Public-genomes
Table S2 Publicly available H. pylori genomes.
Strain	BioSample	BioProject	Assembly	Level	Size(Mb)	GC%
Puno135	SAMN02604321	PRJNA69919	GCA_000224555.1	Complete	1.64614	38.8
NCTC 11637	SAMEA3178013	PRJEB6403	GCA_900478295.1	Complete	1.68094	38.8
FDAARGOS_298	SAMN06173311	PRJNA231221	GCA_003050665.1	Complete	1.6809	38.8
ATCC 43504	SAMD00051589	PRJDB4522	GCA_004295525.1	Complete	1.68083	38.8
LIM-010	SAMN14593100	PRJNA625094	GCA_016748555.1	Complete	1.7458	38.6
LIM-006	SAMN14593096	PRJNA625094	GCA_016749025.1	Complete	1.7453	38.8
B140	SAMN08055035	PRJNA419269	GCA_007843915.1	Complete	1.72684	38.7
Gambia94/24	SAMN02603024	PRJNA53317	GCA_000185205.1	Complete	1.71247	39.0975
19-C-EK1	SAMN10053452	PRJNA490474	GCA_006337405.1	Complete	1.70936	38.7
19-A-EK3	SAMN10053444	PRJNA490474	GCA_006338415.1	Complete	1.70638	38.7
ASHA-003	SAMN14589656	PRJNA624918	GCA_016748175.1	Complete	1.70424	38.9
J99	SAMN03487572	PRJNA281410	GCA_000982695.1	Complete	1.69837	39
NY40	SAMD00061026	PRJDB1537	GCA_000828955.1	Complete	1.69692	38.8
UM037	SAMN02604194	PRJNA196985	GCA_000392515.3	Complete	1.69279	38.9
PUNO-010	SAMN14593090	PRJNA625094	GCA_016749455.1	Complete	1.69188	38.9
173-A-EK1	SAMN10053719	PRJNA490474	GCA_006337485.1	Complete	1.69072	38.8
HE93/10_v1	SAMEA103957791	PRJEB17945	GCA_900176185.1	Complete	1.6828	39.1
23-A-EK1	SAMN10053532	PRJNA490474	GCA_006338045.1	Complete	1.67916	38.8
HP14039	SAMN06329538	PRJNA374603	GCA_003636855.2	Complete	1.67826	38.7
7.13	SAMN08055030	PRJNA419269	GCA_007836855.1	Complete	1.67674	38.8
India7	SAMN02603026	PRJNA53321	GCA_000185185.1	Complete	1.67592	38.9
SHIM-010	SAMN14593079	PRJNA625094	GCA_016757595.1	Complete	1.67547	38.8
B128 7.13	SAMN10083778	PRJNA491697	GCA_007794935.1	Complete	1.68159	38.7901
SHIM-002	SAMN14593077	PRJNA625094	GCA_016755735.1	Complete	1.67543	38.8
B128	SAMN08055032	PRJNA419269	GCA_007844075.1	Complete	1.67536	38.8
7.13_R2b	SAMN06216074	PRJNA362878	GCA_002952635.1	Complete	1.67403	38.8
7.13_R3a	SAMN06216076	PRJNA362878	GCA_002952615.1	Complete	1.67402	38.8
7.13_R3b	SAMN06216077	PRJNA362878	GCA_002952535.1	Complete	1.67402	38.8
7.13_R3c	SAMN06216078	PRJNA362878	GCA_002952515.1	Complete	1.67402	38.8
7.13_R1a	SAMN06216070	PRJNA362878	GCA_002952675.1	Complete	1.67402	38.8
7.13_D3a	SAMN06216085	PRJNA362878	GCA_002952455.1	Complete	1.67402	38.8
7.13_D3b	SAMN06216086	PRJNA362878	GCA_002952475.1	Complete	1.67401	38.8
7.13_D3c	SAMN06216087	PRJNA362878	GCA_002952495.1	Complete	1.67401	38.8
7.13_R1b	SAMN06216071	PRJNA362878	GCA_002952655.1	Complete	1.67401	38.8
7.13_R2c	SAMN06216075	PRJNA362878	GCA_002952555.1	Complete	1.67401	38.8
7.13_R1c	SAMN06216072	PRJNA362878	GCA_002952595.1	Complete	1.67401	38.8
B128_1	SAMN06216064	PRJNA362878	GCA_002951975.1	Complete	1.674	38.8
B8	SAMEA2272698	PRJEA41831	GCA_000196755.1	Complete	1.68003	38.7896
7.13_R2a	SAMN06216073	PRJNA362878	GCA_002952575.1	Complete	1.67395	38.8
dRdM1	SAMN08388634	PRJNA431311	GCA_002906495.1	Complete	1.67078	38.9
HE141/09	SAMEA4554835	PRJEB17945	GCA_900120205.1	Complete	1.67038	39.1
HE170/09	SAMEA4554839	PRJEB17945	GCA_900120315.1	Complete	1.67032	39.1
dRdM2addM2	SAMN08388637	PRJNA431311	GCA_002953555.1	Complete	1.66874	38.9
HE132/09	SAMEA4554832	PRJEB17945	GCA_900120135.1	Complete	1.66817	39.1
HE136/09	SAMEA4554834	PRJEB17945	GCA_900120225.1	Complete	1.66798	39.1
LIM-008	SAMN14593098	PRJNA625094	GCA_016748795.1	Complete	1.66795	38.9
HE142/09	SAMEA4554836	PRJEB17945	GCA_900120275.1	Complete	1.66794	39.1
HE178/09	SAMEA4554841	PRJEB17945	GCA_900120055.1	Complete	1.66789	39.1
26695	SAMN02603761	PRJNA175543	GCA_000307795.1	Complete	1.66789	38.9
Rif2	SAMN02603763	PRJNA175625	GCA_000307835.1	Complete	1.66789	38.9
Rif1	SAMN02603762	PRJNA175544	GCA_000307815.1	Complete	1.66788	38.9
BCM-300	SAMEA33005668	PRJEB17945	GCA_900149805.1	Complete	1.66788	39.1
26695	SAMN02603995	PRJNA233	GCA_000008525.1	Complete	1.66787	38.9
HE134/09	SAMEA4554833	PRJEB17945	GCA_900120185.1	Complete	1.66786	39.1
HE101/09	SAMEA4554831	PRJEB17945	GCA_900120255.1	Complete	1.66782	39.1
HE143/09	SAMEA4554837	PRJEB17945	GCA_900119995.1	Complete	1.6678	39.1
HE147/09	SAMEA4554838	PRJEB17945	GCA_900120335.1	Complete	1.66771	39.1
26695-1	SAMN03268385	PRJNA270700	GCA_000826985.1	Complete	1.66764	38.9
26695-1	SAMD00061015	PRJDB1447	GCA_000829095.1	Complete	1.66764	38.9
HE171/09	SAMEA4554840	PRJEB17945	GCA_900119955.1	Complete	1.66762	39.1
26695-1MET	SAMN03268365	PRJNA270699	GCA_000827025.1	Complete	1.6673	38.9
26695-1CH	SAMD00061017	PRJDB1449	GCA_000829135.1	Complete	1.6673	38.9
26695-1CL	SAMD00061016	PRJDB1448	GCA_000829115.1	Complete	1.66724	38.9
26695-dRdM2	SAMN08388635	PRJNA431311	GCA_002906555.1	Complete	1.66674	38.9
26695-dR	SAMN08388633	PRJNA431311	GCA_002906535.1	Complete	1.66647	38.9
Shi417	SAMN02603193	PRJNA94345	GCA_000277365.1	Complete	1.66572	38.8
ELS37	SAMN02604318	PRJNA69915	GCA_000255955.1	Complete	1.66988	38.8905
HPY	SAMN14820692	PRJNA175046	GCA_013122115.1	Complete	1.67481	38.6663
HP1352	SAMN14820693	PRJNA175046	GCA_013122055.1	Complete	1.67477	38.6663
B136A	SAMN08055034	PRJNA419269	GCA_007844035.1	Complete	1.66352	38.9
Shi112	SAMN02603194	PRJNA94347	GCA_000277405.1	Complete	1.66346	38.8
A45	SAMN02470830	PRJNA175046	GCA_000333835.2	Complete	1.67379	38.6663
HP9192	SAMN14820694	PRJNA175046	GCA_013122035.1	Complete	1.67342	38.6663
PeCan18	SAMN02603196	PRJNA95275	GCA_000277425.1	Complete	1.66068	39
BM012S	SAMN02376624	PRJNA229079	GCA_000498335.1	Complete	1.66047	38.9
BM012A	SAMN02376623	PRJNA224090	GCA_000498315.1	Complete	1.66043	38.9
CC33C	SAMN02731783	PRJNA245115	GCA_001653415.1	Complete	1.6599	38.9
24-A-EK1	SAMN10053562	PRJNA490474	GCA_006337875.1	Complete	1.6595	38.9
BM012B	SAMN02736818	PRJNA245316	GCA_000685705.1	Complete	1.65906	38.9
SJM180	SAMN02603202	PRJNA49025	GCA_000148855.1	Complete	1.65805	38.9
UM066	SAMN02230271	PRJNA196986	GCA_000392535.3	Complete	1.65805	38.6
GCT 97	SAMN13950474	PRJNA604073	GCA_010917675.1	Complete	1.65665	39
PUNO-006	SAMN14593086	PRJNA625094	GCA_016757555.1	Complete	1.6541	38.9
SouthAfrica7	SAMN02603025	PRJNA53319	GCA_000185245.1	Complete	1.67983	38.4259
PUNO-008	SAMN14593088	PRJNA625094	GCA_016749715.1	Complete	1.65362	38.8
G27	SAMN02604237	PRJNA31341	GCA_000021165.1	Complete	1.66301	38.8759
LIM-007	SAMN14593097	PRJNA625094	GCA_016748925.1	Complete	1.65104	38.8
J166	SAMN02736817	PRJNA245313	GCA_000685625.1	Complete	1.65056	38.9
476-A2-EK2	SAMN10053800	PRJNA490474	GCA_006337285.1	Complete	1.64954	38.9
J182	SAMN08055036	PRJNA419269	GCA_007843715.1	Complete	1.64808	38.9
B130A	SAMN08055033	PRJNA419269	GCA_007844055.1	Complete	1.64604	38.9
HP42K	SAMN10181238	PRJNA494842	GCA_003939085.1	Complete	1.65845	38.8796
FDAARGOS_300	SAMN06173313	PRJNA231221	GCA_002983705.1	Complete	1.64574	39.2
NCTC13345	SAMEA104224776	PRJEB6403	GCA_900638475.1	Complete	1.64431	39
PUNO-001	SAMN14593082	PRJNA625094	GCA_016755675.1	Complete	1.64409	38.8
B125A	SAMN08055031	PRJNA419269	GCA_007836735.1	Complete	1.64396	38.9
GCT 27	SAMN13950472	PRJNA604073	GCA_010917155.1	Complete	1.64385	39
J99	SAMN02602990	PRJNA234	GCA_000008785.1	Complete	1.64383	39.2
26-A-EK1	SAMN10053622	PRJNA490474	GCA_006337745.1	Complete	1.64342	38.9
GCT 43	SAMN13950473	PRJNA604073	GCA_010917555.1	Complete	1.64247	39
ASHA-002	SAMN14589635	PRJNA624916	GCA_016748085.1	Complete	1.64001	38.9
LIM-003	SAMN14593093	PRJNA625094	GCA_016749215.1	Complete	1.63929	39
LIM-001	SAMN14593091	PRJNA625094	GCA_016749335.1	Complete	1.63828	39
479-C-EK2	SAMN10053855	PRJNA490474	GCA_006338945.1	Complete	1.63802	38.9
oki112	SAMN03081489	PRJNA215148	GCA_000600085.1	Complete	1.63793	38.8
479-C2-EK2	SAMN10053865	PRJNA490474	GCA_006338685.1	Complete	1.63778	38.9
H-137	SAMN08195713	PRJNA422738	GCA_003957395.1	Complete	1.63744	38.7
479-A2-EK4	SAMN10053852	PRJNA490474	GCA_006337265.1	Complete	1.63644	38.9
Cuz20	SAMN02603204	PRJNA49029	GCA_000148895.1	Complete	1.63545	38.9
ASHA-010	SAMN14593076	PRJNA625094	GCA_016755755.1	Complete	1.63509	38.8
oki898	SAMN03081495	PRJNA215151	GCA_000600225.1	Complete	1.63488	38.8
oki422	SAMN03081492	PRJNA215149	GCA_000600165.1	Complete	1.63485	38.8
476-A-EK5	SAMN10053793	PRJNA490474	GCA_006337425.1	Complete	1.6348	38.9
oki102	SAMN03081488	PRJNA215147	GCA_000600045.1	Complete	1.63321	38.8
B147	SAMN08055037	PRJNA419269	GCA_007843535.1	Complete	1.63109	38.9
ASHA-005	SAMN14592743	PRJNA625093	GCA_016748415.1	Complete	1.63056	38.8
PUNO-003	SAMN14593084	PRJNA625094	GCA_016755635.1	Complete	1.63054	38.9
PeCan4	SAMN02603203	PRJNA49027	GCA_000148875.1	Complete	1.63827	38.8681
PUNO-009	SAMN14593089	PRJNA625094	GCA_016749575.1	Complete	1.62951	38.9
478-A-EK1	SAMN10053819	PRJNA490474	GCA_006339065.1	Complete	1.62862	38.9
PUNO-007	SAMN14593087	PRJNA625094	GCA_016749815.1	Complete	1.62838	38.8
ASHA-008	SAMN14593074	PRJNA625094	GCA_016755795.1	Complete	1.62772	38.9
Puno120	SAMN02604320	PRJNA69917	GCA_000224535.1	Complete	1.63776	38.8758
Lithuania75	SAMN02603023	PRJNA53323	GCA_000185225.1	Complete	1.64067	38.8492
7C	SAMN03144736	PRJNA264984	GCA_001433515.1	Complete	1.63128	38.9895
LIM-005	SAMN14593095	PRJNA625094	GCA_016749085.1	Complete	1.61946	39
13-A-EK8	SAMN10053419	PRJNA490474	GCA_006338545.1	Complete	1.6193	39.1
SS1	SAMN03331743	PRJNA256258	GCA_002005525.1	Complete	1.62494	38.9939
PMSS1	SAMN04362855	PRJNA306775	GCA_001991095.1	Complete	1.62454	38.9929
LIM-009	SAMN14593099	PRJNA625094	GCA_016748675.1	Complete	1.61801	39.1
L7	SAMN02731779	PRJNA245115	GCA_001653375.1	Complete	1.61783	38.8
Shi169	SAMN02603195	PRJNA94507	GCA_000277385.1	Complete	1.61691	38.9
ASHA-006	SAMN14593073	PRJNA625094	GCA_016755815.1	Complete	1.61665	38.9
OK113	SAMD00061056	PRJDB693	GCA_000348865.1	Complete	1.61662	38.7
ASHA-001	SAMN14589633	PRJNA624913	GCA_016747995.1	Complete	1.61644	38.9
LIM-002	SAMN14593092	PRJNA625094	GCA_016757535.1	Complete	1.6159	39
ASHA-004	SAMN14592714	PRJNA625092	GCA_016748265.1	Complete	1.61514	39
Aklavik117	SAMN02604323	PRJNA69923	GCA_000315955.1	Complete	1.63613	38.7292
DU15	SAMN02731778	PRJNA245115	GCA_001653395.1	Complete	1.61441	38.7
PUNO-004	SAMN14593085	PRJNA625094	GCA_016755615.1	Complete	1.61409	39
SHIM-014	SAMN14593081	PRJNA625094	GCA_016755695.1	Complete	1.61286	38.9
169-C-EK8	SAMN10053716	PRJNA490474	GCA_006337345.1	Complete	1.61163	39
ASHA-009	SAMN14593075	PRJNA625094	GCA_016755775.1	Complete	1.61119	38.9
169-A-EK5	SAMN10053703	PRJNA490474	GCA_006337625.1	Complete	1.61019	39
SHIM-011	SAMN14593080	PRJNA625094	GCA_016757575.1	Complete	1.60965	38.9
280-A-EK1	SAMN10053739	PRJNA490474	GCA_006337465.1	Complete	1.60944	39
F57	SAMD00060974	PRJDA50595	GCA_000270065.1	Complete	1.60901	38.7
Shi470	SAMN02604319	PRJNA29045	GCA_000020245.1	Complete	1.60855	38.9
Santal49	SAMN02604322	PRJNA69921	GCA_000224575.1	Complete	1.61083	38.9968
TN2wt	SAMN02724990	PRJNA244276	GCA_008326525.1	Complete	1.60495	38.7
BM013A	SAMN02736809	PRJNA245284	GCA_000685665.1	Complete	1.60423	39
BM013B	SAMN02736816	PRJNA245314	GCA_000685745.1	Complete	1.60421	39
PMSS1	SAMD00051588	PRJDB4521	GCA_004295545.1	Complete	1.60915	38.9928
476-C-EK5	SAMN10053808	PRJNA490474	GCA_006338815.1	Complete	1.60138	39
oki828	SAMN03081494	PRJNA215153	GCA_000600205.1	Complete	1.60034	38.8
oki154	SAMN03081491	PRJNA215152	GCA_000600145.1	Complete	1.5997	38.8
20-A-EK1	SAMN10053472	PRJNA490474	GCA_006338285.1	Complete	1.59966	39.1
HUP-B14	SAMN02603197	PRJNA95277	GCA_000259235.1	Complete	1.60758	39.0866
5-A-EK1	SAMN10053382	PRJNA490474	GCA_006339365.1	Complete	1.59699	39
HPAG1	SAMN02604311	PRJNA16183	GCA_000013245.1	Complete	1.60574	39.0842
oki673	SAMN03081493	PRJNA215154	GCA_000600185.1	Complete	1.59506	38.8
UM299	SAMN02230259	PRJNA196984	GCA_000392475.3	Complete	1.59457	38.8
UM298	SAMN02641597	PRJNA196983	GCA_000439295.2	Complete	1.59454	38.8
UM032	SAMN02230257	PRJNA196982	GCA_000392455.3	Complete	1.59354	38.8
SHIM-007	SAMN14593078	PRJNA625094	GCA_016755715.1	Complete	1.59279	39
OK310	SAMD00061057	PRJDB694	GCA_000348885.1	Complete	1.59544	38.7937
51	SAMN02603300	PRJNA9627	GCA_000011725.1	Complete	1.58995	38.8
381-C-EK1	SAMN10053769	PRJNA490474	GCA_006337325.1	Complete	1.58899	39.1
v225d	SAMN00003101	PRJNA36609	GCA_000093185.1	Complete	1.5956	38.972
Hp238	SAMN03154060	PRJNA265917	GCA_000817025.1	Complete	1.58647	38.7
21-F-EK1	SAMN10053522	PRJNA490474	GCA_006337385.1	Complete	1.58334	39
21-A-EK1	SAMN10053502	PRJNA490474	GCA_006338145.1	Complete	1.58213	39
381-F-EK9	SAMN10053787	PRJNA490474	GCA_006337305.1	Complete	1.58096	39.1
381-A-EK4	SAMN10053762	PRJNA490474	GCA_006337445.1	Complete	1.57943	39.1
F32	SAMD00060973	PRJDA50593	GCA_000270045.1	Complete	1.58146	38.8963
B38	SAMEA3138296	PRJNA39685	GCA_000091345.1	Complete	1.57676	39.2
G272	SAMN07338981	PRJNA393647	GCA_002222575.1	Complete	1.58487	38.8746
F16	SAMD00060971	PRJDA50589	GCA_000270005.1	Complete	1.5754	38.9
F30	SAMD00060972	PRJDA50591	GCA_000270025.1	Complete	1.57969	38.7728
K26A1	SAMN02731784	PRJNA245115	GCA_001653455.1	Complete	1.57031	38.7
52	SAMN02603357	PRJNA39507	GCA_000023805.1	Complete	1.56883	38.9
PUNO-002	SAMN14593083	PRJNA625094	GCA_016755655.1	Complete	1.56762	39
103C8	SAMN10961644	PRJNA522954	GCA_011456895.1	Complete	1.56672	39
35A	SAMN02299423	PRJNA34603	GCA_000178935.2	Complete	1.56665	38.9
MGYG-HGUT-01357	SAMEA5850860	PRJEB33885	GCA_902381665.1	Complete	1.56665	38.9
Hpbs1	SAMN10461767	PRJNA506489	GCA_003855475.1	Complete	1.5637	38.9
81C9	SAMN10961640	PRJNA522954	GCA_011457815.1	Complete	1.56344	39
12A3	SAMN10961631	PRJNA522954	GCA_011463035.1	Complete	1.56342	39
87C7	SAMN10961642	PRJNA522954	GCA_011457355.1	Complete	1.56341	39
12C8	SAMN10961632	PRJNA522954	GCA_011462915.1	Complete	1.56341	39
81A1	SAMN10961639	PRJNA522954	GCA_011458015.1	Complete	1.5634	39
29A2	SAMN10961633	PRJNA522954	GCA_011462735.1	Complete	1.56333	38.9
119C10	SAMN10961646	PRJNA522954	GCA_011456475.1	Complete	1.56332	39
H1	SAMN10961649	PRJNA522954	GCA_011456275.1	Complete	1.5633	39
87A3	SAMN10961641	PRJNA522954	GCA_011457615.1	Complete	1.5633	39
78C8	SAMN10961638	PRJNA522954	GCA_011458095.1	Complete	1.56329	39
48C8	SAMN10961636	PRJNA522954	GCA_011462215.1	Complete	1.56329	39
48A2	SAMN10961635	PRJNA522954	GCA_011462375.1	Complete	1.56328	39
125A3	SAMN10961647	PRJNA522954	GCA_011456315.1	Complete	1.56328	39
78A3	SAMN10961637	PRJNA522954	GCA_011458315.1	Complete	1.56327	39
8A3	SAMN10961629	PRJNA522954	GCA_011463175.1	Complete	1.56327	39
103A4	SAMN10961643	PRJNA522954	GCA_011457115.1	Complete	1.56327	39
8C10	SAMN10961630	PRJNA522954	GCA_011463055.1	Complete	1.56326	39
125C7	SAMN10961648	PRJNA522954	GCA_011456295.1	Complete	1.56324	39
119A2	SAMN10961645	PRJNA522954	GCA_011456665.1	Complete	1.56323	39
29C8	SAMN10961634	PRJNA522954	GCA_011462575.1	Complete	1.56207	39
Sat464	SAMN02603200	PRJNA49453	GCA_000148915.1	Complete	1.56757	39.0742
oki128	SAMN03081490	PRJNA215150	GCA_000600125.1	Complete	1.55383	39
25-A-EK1	SAMN10053592	PRJNA490474	GCA_006339235.1	Complete	1.54021	39.1
25-A-EK9	SAMN10053600	PRJNA490474	GCA_006337365.1	Complete	1.54014	39.2
Hpbs2	SAMN10663081	PRJNA512253	GCA_004088155.1	Complete	1.53525	38.9
PNG84A	SAMN02731781	PRJNA245115	GCA_001653475.1	Complete	1.53145	38.8
Hpbs3	SAMN10663175	PRJNA512257	GCA_004088075.1	Complete	1.51467	39
ausabrJ05	SAMN02731780	PRJNA245115	GCA_001653435.1	Complete	1.51056	39
Aklavik86	SAMN02604324	PRJNA69925	GCA_000317875.1	Complete	1.50793	39.253
7.13_D1c	SAMN06216081	PRJNA362878	GCA_002952375.1	Complete	1.67416	38.8
7.13_D1a	SAMN06216079	PRJNA362878	GCA_002952335.1	Complete	1.67412	38.8
7.13_D1b	SAMN06216080	PRJNA362878	GCA_002952355.1	Complete	1.67408	38.8
P12	SAMN02603595	PRJNA32291	GCA_000021465.1	Complete	1.68404	38.7775
29CaP	SAMN03144734	PRJNA264984	GCA_001433495.1	Complete	1.66716	38.8
26695-dRdM1dM2	SAMN08388636	PRJNA431311	GCA_002906515.1	Complete	1.66688	38.9
XZ274	SAMN02603962	PRJNA79003	GCA_000262655.1	Complete	1.65654	38.6067
NCTC12823	SAMEA104224786	PRJEB6403	GCA_900638505.1	Complete	1.63222	39
ML1	SAMD00024431	PRJDB3430	GCA_001549715.1	Complete	1.62982	38.7
ML3	SAMD00024433	PRJDB3430	GCA_001549875.1	Complete	1.63533	38.6787
SouthAfrica20	SAMN02604293	PRJNA209860	GCA_000590775.1	Complete	1.6229	38.6
83	SAMN00189522	PRJNA34609	GCA_000213135.1	Complete	1.61743	38.7
GD63	SAMN09809602	PRJNA485550	GCA_003640585.1	Complete	1.59097	38.7695
HPJP26	SAMN07661065	PRJNA384245	GCA_002356595.1	Complete	1.57835	38.9
2018	SAMN02603713	PRJNA62771	GCA_000192335.1	Complete	1.56283	39.3
ML2	SAMD00024432	PRJDB3430	GCA_001549855.1	Complete	1.56212	38.9
908	SAMN02604189	PRJNA50869	GCA_000148665.1	Complete	1.54967	39.3
2017	SAMN02603712	PRJNA62769	GCA_000192315.1	Complete	1.54824	39.3
